# Supplementary material for: Interaction between Thiamethoxam and Deformed Wing Virus Type A on Wing Characteristics and Expression of Immune and Apoptosis Genes in Apis mellifera
Source: Insects. 2022 May 31;13(6):515. doi: 10.3390/insects13060515 (PMC9225052; doi:10.3390/insects13060515)
Supplement: Supplementary file 1 [file insects-13-00515-s001.zip]

Archive with 1 entries (1 files):
- insects-1723019-supplementary.pdf
